# Supplementary material for: Using Thin Films of Phase-Change Material for Active Tuning of Terahertz Waves Scattering on Dielectric Cylinders
Source: Materials (Basel). 2024 Jan 4;17(1):260. doi: 10.3390/ma17010260 (PMC10780087; doi:10.3390/ma17010260)
Supplement: Supplementary file 1 [file materials-17-00260-s001.zip]

Archive with 1 entries (1 files):
- materials-2716260-supplementary.pdf
